# Supplementary material for: In Situ N, O-Dually Doped Nanoporous Biochar Derived from Waste Eutrophic Spirulina for High-Performance Supercapacitors
Source: Nanomaterials (Basel). 2023 Aug 27;13(17):2431. doi: 10.3390/nano13172431 (PMC10489722; doi:10.3390/nano13172431)
Supplement: Supplementary file 1 [file nanomaterials-13-02431-s001.zip]

Archive with 1 entries (1 files):
- nanomaterials-2538993-supplementary.pdf
